# Supplementary material for: Stunting in childhood: an overview of global burden, trends, determinants, and drivers of decline
Source: Am J Clin Nutr. 2020 Aug 29;112(Suppl 2):777S–791S. doi: 10.1093/ajcn/nqaa159 (PMC7487433; doi:10.1093/ajcn/nqaa159)
Supplement: nqaa159_Supplemental_Files [file nqaa159_supplemental_files.zip]

Archive with 2 entries (2 files):
- Online Supplementary Material FULL May112020.pdf
- Supplementary Table 3 - Dichotomous Stunting Outcomes.xlsx
