# Supplementary material for: Stunting in childhood: an overview of global burden, trends, determinants, and drivers of decline
Source: Am J Clin Nutr. 2020 Aug 29;112(Suppl 2):777S–791S. doi: 10.1093/ajcn/nqaa159 (PMC7487433; doi:10.1093/ajcn/nqaa159)
Supplement: nqaa159_Supplemental_Files [file nqaa159_supplemental_files.zip › Supplementary Table 3 - Dichotomous Stunting Outcomes.xlsx]

## Sheet: Household SES
VAIVADA ET AL. GLOBAL OVERVIEW OF CHILD STUNTING DETERMINANTS - ON-LINE SUPPLEMENTARY MATERIAL
Supplementary Table 3. Summary of effect estimates from studies analyzing associations between a variety of key indicators and the risk of stunting over multiple years.
			East Asia & Pacific											Latin America & Caribbean					Middle East & North Africa	South Asia															Sub-Saharan Africa
			Cambodia							Mongolia			Vietnam	Peru					Egypt	Bangladesh						India	Nepal								Cote d'Ivoire	Ethiopia	Kenya							Malawi		Nigeria	Uganda		Zambia
Category	Covariate Name	Definition	Grefeuille 2016				Ikeda 2013	Sunil 2015		Joshi 2015			Kien 2016	Sobrino 2015					Rashad 2015	Bagmar 2015			Khtaun 2019	Goyal 2018	Mohsena 2017	Subramanyam 2011	Bin Nisar 2016	Adhikari 2019			Nepali 2019				Barankanira 2017	Biadgilign 2019	Masibo 2012				Hoffman 2017			Doctor 2017	Ntenda 2017	Akombi 2019	Amaral 2018	Yang 2018	Hoffman 2017
			2000	2005	2010	2014	2000-2010	2000	2005	2000	2005	2015	2000-2011	1996	2000	2005	2010	2014	1992-2008	2004	2007	2011	2004-2014	2004-2014	1996-2007	1992-2005	2001-2011	2006	2011	2016	2001	2006	2011	2016	1994-2011	2000-2016	1993	1998	2003	2008-2009	1998	2003	2008-09-01	1992-2016	2004-2010	2003-2013	2009-2012	1995-2011	1996
Household Wealth Index Quintiles	Household wealth index = poorest		ref	ref	ref	ref		ref	ref	ref	ref	ref	OR = 3.46 (2.51,4.77)	ref	ref	ref	ref	ref	ref				RR=1.50 (1.40,1.60) p< 0.001	ref		OR = 1.97 (1.81,2.13)	RR = 1.60 (1.18-2.17)	ref	ref	ref	OR = 1.9 (1.55,2.33)	OR = 1.87 (2.84,4.49)	OR = 2.47 (1.51,4.02)	OR = 4.18 (2.6,6.71)	ref	ref	OR = 2.1 (1.3,3.3)	OR = 2.6 (1.6,4.3)	OR = 1.6 (1.1,2.4)	OR = 2.1 (1.4,3.1)	ref	ref	ref	ref	OR = 1.69 (1.35,2.13)	OR = 1		OR=1.73 (1.45,2.06)	ref
	Household wealth index = poorer		N/A	N/A	N/A	N/A		OR = 0.810 (0.602,1.088)	OR = 1.185 (0.970,1.447)	OR = 0.98 (0.81,1.18)	OR = 0.90 (0.68,1.19)	OR = 0.70 (0.48,1.00)	OR = 2.84 (2.07,3.89)	N/A	N/A	OR = 0.68 (0.47,0.99)	OR = 0.78 (0.63,0.95)	OR = 0.54 (0.42,0.69)	OR = 0.977 (0.832,1.147)				RR=1.45 (1.36,1.55)	RR = 0.886 (0.846,0.928)		OR = 1.89 (1.75,2.03)	RR = 1.52 (1.14,2.05)	OR = 0.87 (0.65,1.18)	OR = 0.58 (0.39,0.87)	OR = 0.60 (0.43,0.85)	OR = 1.43 (1.18,1.74)	OR = 1.67 (1.3,2.13)	OR = 1.7 (1.04,2.78)	OR = 2.6 (1.66,4.07)	OR = 0.84 (0.62,1.13)	OR = 0.952 p=0.267	OR = 2.1 (1.4,3.3)	OR = 2.0 (1.3,3.2)	OR = 1.3 (0.9,1.9)	OR = 1.5 (1.0,2.1)	OR = 0.82 (0.65,1.03)	OR = 0.81 (0.69,0.97)	OR = 0.82 (0.68,0.98)	OR = 0.87 (0.78,0.96)	OR = 1.48 (1.19,1.84)	OR = 0.98 (0.89,1.07)		OR=1.50 (1.26,1.78)	OR = 0.91 (0.77,1.07)
	Household wealth index = middle		N/A	N/A	N/A	N/A		OR = 0.87 (0.629,1.217)	OR = 0.931 (0.735,1.179)	OR = 1.03 (0.82,1.29)	OR = 0.64 (0.44,0.92)	OR = 0.48 (0.31,0.75)	OR = 2.80 (2.02,3.88)	N/A	N/A	OR = 0.33 (0.19,0.58)	OR = 0.50 (0.38,0.67)	OR = 0.43 (0.31,0.60)	OR = 0.954 (0.858,1.060)				RR=1.34 (1.25,1.43)	RR = 0.847 (0.804,0.892)		OR = 1.74 (1.63,1.86)	RR = 1.44 (1.08,1.93)	OR = 0.84 (0.63,1.13)	OR = 0.45 (0.29,0.68)	OR - 0.51 (0.36,0.73)	OR = 1.14 (0.95,1.36)	OR = 1.54 (1.17,2.02)	OR = 1.15 (0.71,1.88)	OR = 1.99 (1.28,3.1)	OR = 0.80 (0.60,1.06)	OR = 0.904 p=0.023	OR = 1.7 (1.1,2.6)	OR = 1.7 (1.1,2.6)	OR = 1.2 (0.8,1.7)	OR = 1.3 (0.9,2.0)	OR = 0.68 (0.53,0.86)	OR = 0.70 (0.58,0.85)	OR = 0.68 (0.56,0.82)	OR = 0.83 (0.75,0.92)	OR = 1.40 (1.13,1.73)	OR = 0.92 (0.84,1.00)		OR= 1.61 (1.36,1.90)	OR = 0.72 (0.61,0.86)
	Household wealth index = richer		N/A	N/A	N/A	N/A		OR = 0.718 (0.511,1.008)	OR = 0.825 (0.659,1.031)	OR = 0.90 (0.69,1.16)	OR = 0.49 (0.32,0.75)	OR = 0.47 (0.29,0.76)	OR = 2.01 (1.47,2.76)	N/A	N/A	OR = 0.23 (0.11,0.54)	OR = 0.27 (0.19,0.40)	OR = 0.32 (0.20,0.49)	OR = 0.902 (0.778,1.046)				RR=1.25 (1.17,1.34)	RR = 0.761 (0.715,0.809)		OR = 1.41 (1.33,1.5)	RR = 1.22 (0.92,1.62)	OR = 0.59 (0.42,0.83)	OR = 0.30 (0.17,0.53)	OR = 0.56 (0.37,0.85)	OR = 1.16 (0.97,1.39)	OR = 1.15 (0.9,1.46)	OR = 1.05 (0.69,1.6)	OR = 1.82 (1.14,2.89)	OR = 0.80 (0.58,1.12)	OR = 0.842 p=0.000	OR = 1.6 (1.1,2.3)	OR = 1.7 (1.1,2.7)	OR = 1.1 (0.8,1.6)	OR = 1.2 (0.9,1.8)	OR = 0.64 (0.50,0.83)	OR = 0.69 (0.57,0.85)	OR = 0.63 (0.52,0.77)	OR = 0.70 (0.63,0.78)	OR = 1.29 (1.05,1.58)	OR = 0.74 (0.67,0.82)		OR=1.37 (1.16,1.61)	OR = 0.56 (0.46,0.68)
	Household wealth index = richest		OR = 0.35 (0.27,0.46)	OR = 0.31 (0.23,0.42)	OR = 0.33 (0.26,0.42)	OR = 0.37 (0.29,0.48)		OR = 0.648 (0.442,0.949)	OR = 0.560 (0.417,0.750)	OR = 0.91 (0.49,1.66)	OR = 0.48 (0.30,0.77)	OR = 0.24 (0.13,0.45)	ref	N/A	N/A	OR = 0.32 (0.12,0.82)	OR = 0.17 (0.10,0.30)	OR = 0.26 (0.14,0.46)	OR = 0.858 (0.731,1.008)				Ref.	RR = 0.555 (0.506,0.609)		ref	ref	OR = 0.58 (0.38,0.88)	OR = 0.26 (0.12,0.54)	OR = 0.28 (0.16,0.49)	ref	ref	ref	ref	OR = 0.47 (0.31,0.70)	OR = 0.746 p=0.000	ref	ref	ref	ref	OR = 0.54 (0.38,0.76)	OR = 0.53 (0.43,0.65)	OR = 0.66 (0.51,0.85)	OR = 0.48 (0.42,0.54)	ref	OR = 0.53 (0.47,0.59)		Ref.	OR = 0.50 (0.31,0.81)
	SBS	staple food spending as a percentage of total household food expenditures																																													OR = 1.007 (1.002, 1.011)
	Spending																																														OR = 0.995 (0.991, 0.998)
Possession Score	Poverty=poor																			OR=1.39 significant at 1% level	OR=1.31 significant at 1% level	OR=1.59 significant at 1% level
	Possession score=0	A new variable called ‘possession score’ was created using information about ownership of radio, television, bicycle and availability of electricity. All those variables were binary, having ‘yes’ (1) or ‘no’ (0) categories, and adding these gave scores ranging from 0 to 4. The ‘possession score’ was chosen as a previous study in Bangladesh indicated that this provided much greater discrimination …																							OR=1.90 (1.54,2.33)
	Possession score=1																								OR=1.72 (1.41,2.10)
	Possession score=2																								OR=1.53 (1.25,1.86)
	Possession score=3																								OR=1.12 (0.91,1.38)
	Possession score=4																								Ref.
Community Wealth	Community wealth = low																																												OR = 1.43 (1.18,1.73)
	Community wealth = middle																																												OR = 1.26 (1.06,1.48)
	Community wealth = high																																												ref
	Household wealth index score						OR = 0.9040 (0.8768,0.9321)
[truncated: 4 more columns]

## Sheet: Maternal Characteristics
VAIVADA ET AL. GLOBAL OVERVIEW OF CHILD STUNTING DETERMINANTS - ON-LINE SUPPLEMENTARY MATERIAL
Supplementary Table 3. Summary of effect estimates from studies analyzing associations between a variety of key indicators and the risk of stunting over multiple years.
	East Asia & Pacific												Latin America & Caribbean					Middle East & North Africa	South Asia															Sub-Saharan Africa
		Cambodia							Mongolia			Vietnam	Peru					Egypt	Bangladesh						India	Nepal								Cote d'Ivoire	Ethiopia	Kenya							Malawi		Nigeria	Uganda		Zambia
Category	Covariate Name	Grefeuille 2016				Ikeda 2013	Sunil 2015		Joshi 2015			Kien 2016	Sobrino 2015					Rashad 2015	Bagmar 2015			Khtaun 2019	Goyal 2018	Mohsena 2017	Subramanyam 2011	Bin Nisar 2016	Adhikari 2019			Nepali 2019				Barankanira 2017	Biadgilign 2019	Masibo 2012				Hoffman 2017			Doctor 2017	Ntenda 2017	Akombi 2019	Amaral 2018	Yang 2018	Hoffman 2017
		2000	2005	2010	2014	2000-2010	2000	2005	2000	2005	2015	2000-2011	1996	2000	2005	2010	2014	1992-2008	2004	2007	2011	2004-2014	2004-2014	1996-2007	1992-2005	2001-2011	2006	2011	2016	2001	2006	2011	2016	1994-2011	2000-2016	1993	1998	2003	2008-2009	1998	2003	2008-09-01	1992-2016	2004-2010	2003-2013	2009-2012	1995-2011	1996	2001-02-01
Maternal Age	Mother's age <= 24 years																		OR=1.02	OR=1.24	N/A																							OR = 1.15 (0.97,1.35)	OR=1
	Mother's age = 25-34 years																		OR=0.858	OR=0.977	N/A																							OR = 1.12 (0.96,1.30)	OR = 0.87 (0.81,0.93)
	Mother's age = 35 and above																																											ref	OR = 0.83 (0.77,0.90)
	Maternal Age at birth=<20																					Ref.
	Maternal Age at birth=20-24																					RR=0.93 (0.89,0.98)
	Maternal Age at birth=25-29																					RR=0.82 (0.77,0.87)
	Maternal Age at birth=>30																					RR=0.81 (0.76,0.88)
	Age of mother																										OR = 0.97 (0.95,0.99)	OR = 0.97 (0.94,1.01)	OR = 0.99 (0.96,1.02)											OR = 0.98 (0.97,0.99)	N/A	N/A						OR = 0.99 (0.98,1.00)	N/A
	Maternal age = 13-16 years																								OR = 1.07 (0.90,1.27)
	Age of women = 15-19						ref	ref					ref	ref	ref	ref	ref	ref																	ref												OR=1.57 (1.31,1.87)
	Maternal Age = 17-19 years																								ref
	Age of mother at birth < 18 years																						RR = 1.153 (1.086,1.224)
	Age of mother at birth = 18-19 years																						RR = 1.040 (0.987,1.096)
	Age of women = 20-24						OR = 0.592 (0.313,1.119)	OR = 1.442 (0.906,2.294)					OR = 1.17 (0.74, 1.85)	OR = 2.75 (0.80,9.52)	OR = 0.90 (0.27,3.06)	OR = 2.12 (1.05,4.28)	OR = 1.18 (0.52,2.64)	OR = 0.969 (0.857,1.096)							OR = 1.13 (1.06,1.21)										OR = 0.980 p=0.797
	Age of women = 25-29						OR = 0.675 (0.366,1.243)	OR = 1.428 (0.898,2.271)					OR = 1.38 (0.87,2.18)	OR = 2.06 (0.60,7.08)	OR = 0.61 (0.18,2.06)	OR = 1.72 (0.85,3.45)	OR = 0.71 (0.32,1.60)	OR = 0.869 (0.753,1.004)							OR = 1.17 (1.09,1.25)										OR = 0.926 p=0.347
	Maternal age = 30 and more																								OR = 1.28 (1.18,1.39)
	Age of women = 30-34						OR = 0.560 (0.302,1.211)	OR = 1.560 (0.975,2.492)					OR = 1.03 (0.64,1.64)	OR = 1.93 (0.56,6.69)	OR = 0.85 (0.25,2.92)	OR = 1.41 (0.70,2.87)	OR = 0.63 (0.28,1.44)	OR = 0.844 (0.725,0.983)																	OR = 0.890 p=0.167
	Age of women = 35-39						OR = 0.644 (0.342,1.211)	OR = 1.442 (0.894,2.323)					OR = 1.02 (0.64,1.65)	OR = 1.69 (0.48,5.89)	OR = 0.78 (0.22,2.79)	OR = 1.50 (0.73,3.07)	OR = 0.70 (0.30,1.61)	OR = 0.845 (0.701,1.018)																	OR = 0.863 p=0.091
	Age of women = 40-44						OR = 0.497 (0.253,0.972)	OR = 1.599 (0.969,2.635)					OR = 1.23 (0.75,2.02)	OR = 1.73 (0.49,6.10)	OR = 0.92 (0.25,3.42)	OR = 1.32 (0.63,2.77)	OR = 0.71 (0.30,1.66)	OR = 0.826 (0.648,1.052)																	OR = 0.768 p=0.007
	Age of women = 45-49						OR = 0.487 (0.210,1.129)	OR = 1.557 (0.799,3.034)					OR = 1.47 (0.84,2.55)	OR = 1.61 (0.44,5.87)	OR = 0.96 (0.23,4.07)	OR = 1.35 (0.59,3.08)	OR = 0.91 (0.36,2.31)	OR = 0.858 (0.652,1.128)																	OR = 0.680 p=0.001
	Mother's age <20																																			OR = 1.2 (0.7,2.1)	OR = 1.5 (0.9,2.5)	OR = 1.8 (1.2,2.8)	OR = 1.1 (0.7,1.8)				ref
	Mother's age = 20-30																																			OR = 1.0 (0.8,1.3)	OR = 1.2 (0.9,1.5)	OR = 1.0 (0.8,1.3)	OR = 0.9 (0.7,1.2)				OR = 0.97 (0.85,1.12)				OR=1.18 (1.08,1.29)
	Mother's age >30																																			ref	ref	ref	ref				OR = 0.91 (0.76,1.08)
Maternal Underweight/BMI	BMI/pregnancy status= Pregnant/postpartum																																			OR = 1.5 (1.1,1.9)	OR = 1.3 (1.0,1.7)	OR = 1.2 (1.0,1.5)	OR = 1.5 (1.0,2.1)								OR=1.04 (0.94,1.16)
	Mother's BMI = overweight																																											ref
	Mother BMI = 18.5 and above																										OR = 1.19 (0.98,1.44)	OR - 1.30 (0.93,1.81)	OR = 1.23 (0.94,1.60)
	Maternal body mass index < 18.5 kg/m2					OR = 1.2283 (1.0924,1.3811)																	RR = 1.178 (1.137,1.220)				ref	ref	ref					OR = 1.46 (1.04, 2.05)										OR = 1.31 (1.11-1.55)			OR=1.08 (0.92,1.27)
	Maternal body mass index = 18.5–24.9 kg/m2					ref	OR = 1.174 (0.910,1.512)	OR = 0.308 (0.185,0.511)																										ref										OR = 1.68 (1.28,2.21)			Ref.
	Maternal body mass index ≥ 25.0 kg/m2					OR = 0.8468 (0.7105,1.0092)																												OR = 0.65 (0.49, 0.87)													OR=0.70 (0.61,0.79)
	Underweight mother = no						ref	ref
	Mother is malnourished = no																	ref
	Mother is malnourished = yes																	OR = 1.099 (0.844,1.432)
Birth Order	Birth order =1																		OR=0.981	OR=0.833	OR=1.05	Ref.			ref									ref		OR = 0.8 (0.5,1.2)	OR = 0.7 (0.5,1.0)	OR = 0.7 (0.5,0.9)	OR = 2.0 (1.5,2.6)				ref
	Birth order=2												ref	ref	ref	ref	ref		OR=0.815 significant at 1% level	OR=0.782 significant at 1% level	OR=1.004	RR=1.05 (1.00,1.11)			OR = 1.01 (0.97,1.06)
	Birth order=3												OR = 0.98 (0.83,1.16)	OR = 1.11 (0.90,1.38)	OR = 1.47 (0.93,2.32)	OR = 1.17 (0.95,1.44)	OR = 1.35 (1.06,1.71)					RR=1.08 (1.01,1.15)			OR = 1.00 (0.95,1.05)
	Birth order = 2-3																																	OR = 0.84 (0.66,1.07)		OR = 0.9 (0.7,1.2)	OR = 0.9 (0.7,1.1)	OR = 0.9 (0.7,1.1)	OR = 1.3 (1.1,1.6)				OR = 0.91 (0.82,1.02)
	Birth order >= 4												OR = 1.49 (1.26,1.76)	OR = 1.87 (1.51,2.32)	OR = 1.94 (1.21,3.11)	OR = 1.62 (1.29,2.02)	OR = 1.83 (1.41,2.36)																			ref	ref	ref	ref				OR = 0.94 (0.81,1.11)
	Birth Order=4																					RR=1.19 (1.11,1.28)			OR = 0.95 (0.89,1.01)
	Birth order = 4-5																																	OR = 0.84 (0.64,1.10)
	Birth Order=greater than or equal to 5																					RR=1.29 (1.19,1.39) p<0.001			OR = 0.97 (0.90,1.04)
	Birth order > = 6																																	OR = 0.82 (0.60,1.13)
	Birth order																										OR = 1.11 (1.02,1.20)	OR = 1.14 (1.03,1.26)	OR = 0.99 (0.89,1.10)
Birth rank and birth interval	Birth rank and birth interval = 2nd/3rd birth rank, > 2 years interval																									ref
	Birth rank and birth interval =1st birth rank																									RR = 1.05 (0.91,1.22)
	Birth rank and birth interval = 2nd/3rd birth rank, =< 2 years interval																									RR= 1.07 (0.90,1.26)
	Birth rank and birth interval >= 4th birth rank, > 2 years interval																									RR = 1.06 (0.95,1.20)
	Birth rank and birth interval >= 4th birth rank, =< 2 years interval																									RR = 1.30 (1.13,1.49)
Birth Interval	Preceding birth interval = none (first birth)					OR = 1.0677 (0.9495,1.2006)
	Birth interval < 12 months																						RR = 1.113 (0.896,1.383)
	Birth interval = 12-23 months																						RR = 1.146 (1.090,1.205)
	Preceding birth interval < 18 months					OR = 1.4763 (1.2031,1.8117)
	Preceding birth interval = 18-23 months					OR = 1.4272 (1.2109,1.6821)
	Preceding birth interval = 24-29 months					OR = 1.3103 (1.1341,1.5139)
	Preceding birth interval = 30-35 months					OR = 1.1931 (1.0196,1.3962)
	Preceding birth interval >= 36 months					ref
	Preceding birth interval less than 24 months= yes																																														OR=1.19 (1.19,1.32)
	Risky birth interval = no																	ref
	Risky birth interval = yes																	OR = 1.203 (1.159,1.248)
	Birth interval = 24 months or less												ref	ref	ref	ref	ref
	Birth interval > 24 months												OR = 0.75 (0.67,0.85)	OR = 0.67 (0.55,0.83)	OR = 0.83 (0.53,1.3)	OR = 0.80 (0.65,0.98)	OR = 0.68 (0.53,0.86)
Maternal Height	Maternal Height					OR = 1.0471 (1.0353,1.0591)																RR=0.960 (0.957, 0.963)
	Maternal height = normal stature (>= 145cm)																									ref
	Maternal height = short stature (<145 cm)																					RR=2.10 (1.97,2.23)				RR = 1.37 (1.23,1.52)
	Maternal height < 160cm																						RR = 2.115 (1.137,1.220)
Maternal Anemia	Mother anemia = no																										ref	ref	ref
	Mother anemia = yes																										OR = 1.24 (1.04,1.48)	OR = 0.95 (0.74,1.23)	OR = 0.90 (0.72,1.14)
Parity	Parity =< 3																																		ref
	Parity more than 3																																		OR = 1.133 p=0.002
	Number of children ever-born to mother
	Number of living children																	OR = 1.019 (0.995,1.044)									OR = 1.12 (0.96,1.79)	OR = 1.05 (0.86,1.28)	OR = 1.17 (0.95,1.44)
Pregnancy Status	Mother is currently pregnant = no																	ref
	Mother is currently pregnant = yes																	OR = 1.025 (0.914,1.149)
Miscellaneous	Mother present																																													OR = 0.723 (0.526, 0.992)
	Maternal religion = Hindu																									ref
	Maternal religion = Buddhist and others																									RR = 0.83 (0.72,0.96)
	Maternal smoking status = non-smokers																									ref
	Maternal smoking status = smokers																									RR = 1.14 (1.04,1.25)
[truncated: 2 more columns]

## Sheet: Child Characteristics
VAIVADA ET AL. GLOBAL OVERVIEW OF CHILD STUNTING DETERMINANTS - ON-LINE SUPPLEMENTARY MATERIAL
Supplementary Table 3. Summary of effect estimates from studies analyzing associations between a variety of key indicators and the risk of stunting over multiple years.
		East Asia & Pacific	Middle East & North Africa	South Asia					Sub-Saharan Africa
		Cambodia	Egypt	Bangladesh	Nepal				Kenya				Malawi		Uganda	Multicountry
Category	Covariate Name	Ikeda 2013	Rashad 2015	Goyal 2018	Bin Nisar 2016	Adhikari 2019			Masibo 2012				Doctor 2017	Ntenda 2017	Yang 2018	Efevbera 2017
		2000-2010	1992-2008	2004-2014	2001-2011	2006	2011	2016	1993	1998	2003	2008-2009	1992-2016	2004-2010	1995-2011
Birth Weight/Size	Low Birth Size=yes														OR=1.59 (1.44,1.77)
	Maternal perception of birth size = average				ref
	Maternal perception of birth size =very small				RR = 1.29 (1.10,1.52)
	Maternal perception of birth size =smaller than average				RR = 1.22 (1.09,1.37)
	Maternal perception of birth size =larger than average				RR = 0.80 (0.70,0.92)
	Maternal perception of birth size =large				RR = 0.61 (0.43,0.85)
	Size at the time of birth = average or larger					ref	ref	ref
	Size at the time of birth = below average					OR = 1.64 (1.32,2.00)	OR - 1.55 (1.19,2.02)	OR = 1.60 (1.25,2.04)
	Size at birth = small								OR = 2.2 (1.6,3.0)	OR = 2.0 (1.5,2.9)	OR = 2.1 (1.6,2.6)	OR = 0.9 (0.7,1.2)	ref	OR = 1.96 (1.65,2.32)
	Size at birth = average								OR = 1.4 (1.1,1.7)	OR = 1.2 (1.0,1.5)	OR = 1.4 (1.2,1.7)	OR = 0.8 (0.6,1.1)	OR = 0.70 (0.64,0.76)	OR =1.18 (1.05,1.32)
	Size at birth = large								ref	ref	ref	ref	OR = 0.55 (0.50,0.61)	ref
Type of Birth	Birth status = singleton	ref			ref									OR = 0.26 (0.17,0.36)
	Birth status = multiple	OR = 1,9075 (1.2865, 2.8283)			RR = 1.49 (1.02,2.18)									ref		OR = 1.14 (1.02,1.27)
	Twin or triplet			OR=1.615 (1.424,1.831)
	Child is twin = no		ref
	Child is twin = yes		OR = 1.256 (1.038,1.519)

## Sheet: Health Services
VAIVADA ET AL. GLOBAL OVERVIEW OF CHILD STUNTING DETERMINANTS - ON-LINE SUPPLEMENTARY MATERIAL
Supplementary Table 3. Summary of effect estimates from studies analyzing associations between a variety of key indicators and the risk of stunting over multiple years.
		Nepal	Kenya	Cambodia		Egypt
Category	Covariate Name	Bin Nisar 2016	Ntenda 2017	Sunil 2015		Rashad 2015
		2001-2011	2004-2010	2000	2005	1992-2008
Antenatal Care	Number of antenatal care visits = no ANC visit	ref
	Number of antenatal care visits <4 ANC visits	RR = 1.01 (0.92,1.12)
	Number of antenatal care visits >= 4 ANC visits	RR = 0.81 (0.68,0.97)
	Prenatal care = yes			OR = 0.796 (0.634,0.997)	OR = 0.922 (0.779,1.091)	OR = 0.964 (0.903,1.028)
	Prenatal care = no			ref	ref	ref
	Adequate prenatal care = yes			OR = 1.428 (0.931,2.189)	OR = 1.046 (0.866,1.263)
	Adequate prenatal care = no			ref	ref
Community-level Health Services	Community prenatal care = low		OR = 1.07 (0.84,1.36)
	Community prenatal care = middle		OR = 0.98 (0.81,1.18)
	Community prenatal care = high		ref
	Community skilled delivery = low		OR = 0.98 (0.77,1.24)
	Community skilled delivery = middle		OR = 0.91 (0.76,1.11)
	Community skilled delivery = high		ref
Distance to Health Facility	Distance to health facility = low		OR = 0.99 (0.83,1.17)
	Distance to health facility = middle		OR = 1.05 (0.88,1.25)
	Distance to health facility = high		ref
Skilled Delivery	Delivery care = yes			OR = 0.811 (0.527,1.247)	OR = 0.822 (0.663,1.017)
	Delivery care = no			ref	ref
Vaccination	Vaccination = yes			OR = 0.861 (0.685,1.080)	OR = 0.859 (0.685,1.076)
	Vaccination = no			ref	ref

## Sheet: Infectious Diseases
VAIVADA ET AL. GLOBAL OVERVIEW OF CHILD STUNTING DETERMINANTS - ON-LINE SUPPLEMENTARY MATERIAL
Supplementary Table 3. Summary of effect estimates from studies analyzing associations between a variety of key indicators and the risk of stunting over multiple years.
		East Asia & Pacific	South Asia				Sub-Saharan Africa
		Cambodia	Bangladesh	Nepal			Kenya				Malawi		Uganda
Category	Covariate Name	Ikeda 2013	Goyal 2018	Adhikari 2019			Masibo 2012				Doctor 2017	Ntenda 2017	Yang 2018
		2000-2010	2004-2014	2006	2011	2016	1993	1998	2003	2008-2009	1992-2016	2004-2010	1995-2011
Diarrhea	Had diarrhoea in last two weeks=no	ref					ref	ref	ref	ref	ref	OR = 0.82 (0.71,0.95)
	Had diarrhoea in last two weeks=yes	OR = 1.2209 (1.0857,1.3731)	OR=1.121 (1.054,1.192)				OR = 0.7 (0.5,0.9)	OR = 1.6 (1.2,2.0)	OR = 1.1 (0.9,1.3)	OR = 1.0 (0.8,1.2)	OR = 1.09 (1.00,1.18)	ref	OR=1.17 (1.11,1.23)
Anemia	Anemia = No			ref	ref	ref
	Anemia = Yes			OR = 1.32 (1.12,1.56)	OR = 1.59 (1.25,2.02)	OR = 1.40 (1.12,1.75)
Fever	Fever = no						ref	ref	ref	ref	ref	OR = 0.98 (0.86,1.10)
	Fever = yes						OR = 1.1 (0.9,1.4)	OR = 1.1 (0.9,1.4)	OR = 0.9 (0.8,1.1)	OR = 1.0 (0.8,1.2)	OR = 1.00 (0.94,1.07)	ref	OR=1.08 (0.99,1.08)
Cough	Cough = no						ref	ref	ref	ref	ref
	Cough = yes						OR = 0.9 (0.8,1.1)	OR = 1.0 (0.8,1.3)	OR = 1.2 (1.0,1.4)	OR = 1.0 (0.8,1.2)	OR = 1.01 (0.95,1.07)
ARI	Acute respiratory infection = no											OR = 1.03 (0.91,1.16)
	Acute respiratory infection = yes											ref

## Sheet: Unhealthy HH Environment
VAIVADA ET AL. GLOBAL OVERVIEW OF CHILD STUNTING DETERMINANTS - ON-LINE SUPPLEMENTARY MATERIAL
Supplementary Table 3. Summary of effect estimates from studies analyzing associations between a variety of key indicators and the risk of stunting over multiple years.
		East Asia & Pacific				South Asia					Sub-Saharan Africa
		Cambodia	Mongolia			Bangladesh		Nepal			Ethiopia	Kenya				Malawi		Zambia
Category	Covariate Name	Ikeda 2013	Joshi 2015			Goyal 2018	Mohsena 2017	Adhikari 2019			Biadgilign 2019	Masibo 2012				Doctor 2017	Ntenda 2017	Hoffman 2017
		2000-2010	2000	2005	2015	2004-2014	1996-2007	2006	2011	2016	2000-2016	1993	1998	2003	2008-2009	1992-2016	2004-2010	1996	2001-02	2007	2013-14
Number of members in houehold	Household occupants
	No. of household members	OR = 1.0286 (1.0067,1.0509)
	Family size							OR = 1.15 (0.95,1.38)	OR = 0.87 (0.62,1.21)	OR = 1.39 (1.06,1.83)
	Number of household members = 1-3 members										ref
	Number of household members = 1-4 members						OR=0.85 (0.76,0.95)
	Number of household members = 4-6 members										OR = 0.960 p=0.405
	Number of household members =5-8 members						OR=0.91 (0.83,1.00)
	Number of household members >= 7 members										OR = 0.977 p=0.681							OR = 0.87 (0.78,0.98)	N/A	N/A	N/A
	Number of household members >= 9+						Ref.
	Household members = 2-6																	ref	N/A	N/A	N/A
Number of children under five in household	Number of children under five =< 2										ref
	Number of children under five > 2										OR = 0.879 p=0.002
	Number of under 5 in the HH = one		ref	ref	ref												OR = 0.99 (0.83,1.17)
	Number of under 5 in the HH = two		OR = 1.47 (1.29,1.69)	OR = 1.30 (1.06,1.58)	OR = 1.24 (1.01,1.57)												OR = 0.96 (0.81,1.13)
	Number of children under age 5 in the home = 3		OR = 1.99 (1.50,2.65)	OR = 1.84 (1.14,2.96)	OR = 1.55 (0.86,2.82)
	Number of under 5 in the HH = three and above																ref
	Number of children <5 years old living with mother = 1											OR = 0.7 (0.5,1.0)	OR = 0.9 (0.7,1.3)	OR = 0.7 (0.6,0.9)	OR = 0.8 (0.6,1.0)
	Number of children <5 years old living with mother = 2											OR = 1.0 (0.8,1.3)	OR = 1.0 (0.7,1.3)	OR = 1.0 (0.8,1.2)	OR = 1.0 (0.8,1.3)
	Number of children <5 years old living with mother = 3 or more											ref	ref	ref	ref
	Number of under-5 children living with mother = 1															ref
	Number of under-5 children living with mother = 2-3															OR = 0.97 (0.86,1.09)
	Number of under-5 children living with mother = 4-5															OR = 0.98 (0.83,1.16)
	Number of under-5 children living with mother >=6															OR = 0.96 (0.79,1.17)
House Type	House type=All thatched						OR=1.67 (1.40,1.99)
	House type=Tin roof						OR=1.60 (1.37,1.87)
	House type=Tin roof and roof						OR=1.53 (1.30,1.79)
	House type=Brick wall/roof/floor						OR=1.42 (1.21,1.67)
	House type=All brick						Ref.
	Cooking with solid fuel					OR=1.045 (0.949,1.151)

## Sheet: Dietary Intake
VAIVADA ET AL. GLOBAL OVERVIEW OF CHILD STUNTING DETERMINANTS - ON-LINE SUPPLEMENTARY MATERIAL
Supplementary Table 3. Summary of effect estimates from studies analyzing associations between a variety of key indicators and the risk of stunting over multiple years.
		East Asia & Pacific			South Asia
		Cambodia			Nepal
Category	Covariate Name	Ikeda 2013	Sunil 2015		Bin Nisar 2016
		2000-2010	2000	2005	2001-2011
Breastfeeding Initiation	Timing of initiation of breastfeeding = never breastfed				ref
	Timing of initiation of breastfeeding <1 hours	OR = 0.9587 (0.8612,1.0672)			RR = 0.42 (0.22,0.80)
	Breastfeeding Initiation >= 1 hour after birth	ref
	Timing of initiation of breastfeeding =1 to 24 hours		OR = 1.002 (0.817,1.229)	OR = 0.956 (0.804,1.137)	RR = 0.44 (0.23,0.84)
	Timing of initiation of breastfeeding > 24 hours		ref	ref	RR = 0.49 (0.25,0.93)
Breastfeeding Duration	Duration of breastfeeding = 1 year		OR = 0.492 (0.311,0.776)	OR = 0.734 (0.543,0.991)
	Duration of breastfeeding = 2 years		OR = 0.634 (0.438,0.916)	OR = 0.680 (0.528,0.874)
	Duration of breastfeeding = 3 years or more		ref	ref

## Sheet: Literacy
VAIVADA ET AL. GLOBAL OVERVIEW OF CHILD STUNTING DETERMINANTS - ON-LINE SUPPLEMENTARY MATERIAL
Supplementary Table 3. Summary of effect estimates from studies analyzing associations between a variety of key indicators and the risk of stunting over multiple years.
		East Asia & Pacific											Latin America & Caribbean					Middle East & North Africa	South Asia													Sub-Saharan Africa
		Cambodia							Mongolia			Vietnam	Peru					Egypt	Bangladesh							India	Nepal					Cote d'Ivoire	Ethiopia	Kenya							Malawi		Nigeria	Uganda		Zambia
Category	Covariate Name	Grefeuille 2016				Ikeda 2013	Sunil 2015		Joshi 2015			Kien 2016	Sobrino 2015					Rashad 2015	Bagmar 2015			Hasan 2016	Khtaun 2019	Goyal 2018	Mohsena 2017	Subramanyam 2011	Bin Nisar 2016	Nepali 2019				Barankanira 2017	Biadgilign 2019	Masibo 2012				Hoffman 2017			Doctor 2017	Ntenda 2017	Akombi 2019	Amaral 2018	Yang 2018	Hoffman 2017
		2000	2005	2010	2014	2000-2010	2000	2005	2000	2005	2015	2000-2011	1996	2000	2005	2010	2014	1992-2008	2004	2007	2011	1996-2011	2004-2014	2004-2014	1996-2007	1992-2005	2001-2011	2001	2006	2011	2016	1994-2011	2000-2016	1993	1998	2003	2008-2009	1998	2003	2008-09-01	1992-2016	2004-2010	2003-2013	2009-2012	1995-2011	1996	2001-02	2007	2013-14
Maternal Education	Highest educational level of the respondents = illiterate																																ref
	Maternal education = no education	ref	ref	ref	ref	OR = 2.0173 (1.2795,3.1803)	ref	ref	ref	ref	ref		ref	ref	ref	ref	ref	ref	OR=1.64 significant at 1% level	OR=1.57 significant at 1% level	OR=1.43 significant at 1% level	Ref.	Ref.		OR=1.99 (1.57,2.51) p<0.001	OR = 1.97 (1.77,2.20)	RR = 1.47 (1.18,1.83)	OR = 2.27 (1.7,3.05)	OR = 5.22 (2.54,10.74)	OR = 1.81 (0.92,3.55)	OR = 1.92 (1.28,2.89)	ref		OR = 1.6 (1.1,2.3)	OR = 1.7 (1.2,2.5)	OR = 1.7 (1.2,2.4)	OR = 0.9 (0.7,1.3)	ref	ref	ref	ref	OR = 1.48 (1.17,1.86)	OR = 1		OR=1.34 (1.14,1.59)	ref	ref	ref	ref
	Maternal education = incomplete primary					OR = 1.8252 (1.1691,2.8497)
	Mother's education = primary or less											OR = 1.39 (1.05,1.85)
	Maternal education = primary					OR = 1.9221 (1.2028,3.0715)	OR = 0.759 (0.600,0.961)	OR = 0.802 (0.675,0.952)	OR = 0.73 (0.46,1.16)	OR = 0.62 (0.39,0.98)	OR = 0.72 (0.46,1.13)		OR = 0.85 (0.72,1.01)	OR = 0.69 (0.55,0.88)	OR = 0.66 (0.36,1.20)	OR = 0.75 (0.53,1.06)	OR = 0.71 (0.49,1.04)	OR = 1.007 (0.947,1.070)	OR=1.50 significant at 1% level	OR=1.58 significant at 1% level	OR=1.33 significant at 1% level	RR=1.01 (0.95,1.07)	RR=1.02 (0.98,1.06)		OR=1.92 (1.53,2.41)	OR = 1.87 (1.68,2.08)	RR = 1.26 (0.99,1.61)	OR = 1.54 (1.09,2.17)	OR - 3.54 (1.73,7.23)	OR = 1.55 (0.77,3.12)	OR = 1.34 (0.91,1.98)	OR = 0.78 (0.62,0.99)	OR = 0.918 p=0.027	OR = 1.7 (1.3,2.2)	OR = 1.5 (1.2,1.9)	OR = 1.7 (1.4,2.2)	OR = 1.3 (1.1,1.7)	OR = 0.74 (0.57,0.96)	OR = 1.11 (0.93,1.31)	OR = 1.12 (0.95,1.32)	OR = 0.93 (0.86,1.01)	OR = 1.28 (1.06,1.54)	OR = 0.94 (0.87,1.03)		OR=1.2 (1.04,1.38)	OR = 0.88 (0.75,1.04)	OR = 0.98 (0.84,1.16)	OR = 1.15 (0.96,1.36)	OR = 0.98 (0.87,1.11)
	Maternal education = incomplete secondary					OR = 1.8579 (1.1966,2.8845)
	Mother's education = lower secondary											OR = 1.25 (1.0,1.57)
	Maternal education= secondary	OR = 0.44 (0.31,0.65)	OR = 0.34 (0.26,0.46)	OR = 0.50 (0.39,0.64)	OR = 0.61 (0.46,0.80)	ref			OR = 0.59 (0.37,0.94)	OR = 0.60 (0.41,0.89)	OR = 0.71 (0.49,1.04)		OR = 0.51 (0.42,0.63)	OR = 0.42 (0.32,0.55)	OR = 0.51 (0.26,0.99)	OR = 0.44 (0.31,0.64)	OR = 0.55 (0.37,0.83)	OR = 0.918 (0.839,1.004)				RR=0.81 (0.73,0.90)	RR=0.94 (0.89,0.99)		OR=1.66 (1.34,2.06)	OR = 1.56 (1.41,1.72)		OR - 1.23 (0.88,1.72)	OR = 1.99 (0.97,4.07)	OR = 1.27 (0.66,2.42)	OR = 1.25 (0.86,1.81)		OR =0.595 p=0.000					OR = 0.46 (0.34,0.63)	OR = 0.62 (0.49,0.78)	OR = 0.79 (0.63,0.98)						OR = 0.74 (0.60,0.92)	OR = 0.73 (0.59,0.90)	OR = 0.93 (0.75,1.14)	OR = 0.87 (0.75,1.00)
	Mother's education = upper secondary and tertiary											ref
	Maternal education = secondary and above						OR = 0.940 (0.628,1.409)	OR = 0.603 (0.458,0.792)															RR=0.81 (0.72,0.92) p<0.001		Ref.		ref					OR = 0.68 (0.49,0.96)		ref	ref	ref	ref				OR = 0.68 (0.59,0.74)	ref	OR = 0.72 (0.65,0.79)		Ref.
	Mother's education - higher								OR = 0.45 (0.28,0.73)	OR = 0.45 (0.28,0.71)	OR = 0.55 (0.35,0.87)		OR = 0.21 (0.16,0.29)	OR = 0.32 (0.22,0.45)	OR = 0.38 (0.15,0.97)	OR = 0.45 (0.28,0.72)	OR = 0.34 (0.20,0.57)	OR = 1.027 (0.856,1.233)								OR = 1.24 (1.10,1.39)		ref	ref	ref	ref		OR = 0.447 p=0.000					OR = 0.22 (0.09,0.54)	OR = 0.34 (0.22,0.55)	OR = 0.58 (0.40,0.85)						OR = 0.13 (0.06,0.27)	OR = 0.39 (0.22,0.66)	OR = 0.65 (0.39,1.06)	OR = 0.43 (0.32,0.59)
	Maternal education level = vocational								OR = 0.53 (0.32,0.88)	OR = 0.43 (0.25,0.72)	OR = 0.47 (0.26,0.85)
Paternal Education	Father' education = no education					OR = 1.5865 (1.1764,2.1396)	ref	ref										ref					Ref.		OR=1.88 (1.58,2.24)	OR = 1.36 (1.25,1.47)							ref										OR = 1
	Paternal education = incomplete primary					OR = 1.6730 (1.2678, 2.2076)
	Father's education = primary					OR = 1.5575 (1.1430,2.1222)	OR = 1.241 (0.936,1.643)	OR = 0.774 (0.631,0.947)										OR = 0.970 (0.892,1.055)					RR=0.98 (0.94,1.02)		OR=1.73 (1.46,2.05)	OR = 1.28 (1.18,1.39)							OR = 0.924 p=0.020										OR = 1.03 (0.94,1.11)
	Paternal education = incomplete secondary					OR = 1.4380 (1.1028,1.8750)
	Father's education = Secondary																	OR = 0.909 (0.842,0.982)					RR=0.90 (0.85,0.94)		OR=1.41 (1.2,1.65)	OR = 1.19 (1.11,1.28)							OR = 0.711 p=0.000
	Father's education = higher																	OR = 0.829 (0.744,0.924)								OR = 1.11 (1.03,1.20)							OR = 0.622 p=0.000
	Father's education = secondary and above					ref	OR = 0.823 (0.579,1.168)	OR = 0.704 (0.549,0.901)															RR=0.75 (0.69,0.82) p<0.001		Ref.																		OR = 0.86 (0.79,0.94)
Community Female Education	Community female education = low																																									OR = 0.99 (0.82, 1.19)
	Community female education = middle																																									OR = 0.95 (0.81,1.12)
	Community female education = high																																									ref
Household Head Education	Household head educated																																											OR = 1.009 (0.823, 1.238)

## Sheet: Occupation
VAIVADA ET AL. GLOBAL OVERVIEW OF CHILD STUNTING DETERMINANTS - ON-LINE SUPPLEMENTARY MATERIAL
Supplementary Table 3. Summary of effect estimates from studies analyzing associations between a variety of key indicators and the risk of stunting over multiple years.
		East Asia and the Pacific		Middle East and North Africa	South Asia				Sub-Saharan Africa
		Cambodia		Egypt	Bangladesh				Ethiopia	Nigeria	Uganda
Category	Covariate Name	Sunil 2015		Rashad 2015	Bagmar 2015			Mohsena 2017	Biadgilign 2019	Akombi 2019	Yang 2018
		2000	2005	1992-2008	2004	2007	2011	1996-2007	2000-2016	2003-2013	1995-2011
Maternal Occupation	Maternal working status = non-working	Ref.	Ref.	Ref.	N/A	OR=0.983	N/A	OR=1.00 (0.91,1.10)	Ref.	Ref.	OR= 1.06 (0.92,1,23)
	Maternal working status = working (past 12 months)									OR = 0.97 (0.91,1.03)
	Maternal working status= self-employed										OR=1.18 (1.04,1.34)
	Maternal working Status= Employed								OR = 1.055 p=0.175		Ref.
	Mother's occupation= unskilled							Ref.
	Mother's occupation = agriculture	OR = 0.887 (0.705,1.113)	OR = 0.914 (0.435,1.919)	OR = 1.274 (1.117,1.452)				OR=1.07 (0.83,1.37)	OR = 1.043 p=0.279
	Mother's occupation = professional, technical, managerial, clerical			OR = 0.997 (0.860,1.155)
	Mother's occupation = sales services			OR = 1.051 (0.851,1.299)				OR=0.93 (0.69,1.25)
	Mother's occupation = manual			OR = 1.142 (0.878,1.485)				OR=0.98 (0.79,1.22)
	Mother's occupation = modern sector	OR = 0.747 (0.552,1.065)	OR = 0.915 (0.436,1.918)
	Mother's occupation= professional							OR=0.85 (0.55,1.32)
Paternal Occupation	Father's occupation= Non-working							OR=0.76 (0.54,1.07)	Ref.
	Father's occupation= Unskilled							Ref.
	Father's occupation = agriculture	Ref.	Ref.	OR = 1.157 (0.839,1.595)				OR=0.98 (0.88,1.09)	OR = 1.131 p=0.082
	Father's occupation = modern sector	OR = 1.040 (0.771,1.400)	OR = 0.953 (0.799,1.135)
	Father's occupation = professional, technical, managerial, clerical			OR = 1.088 (0.794,1.492)
	Father's occupation = manual			OR = 1.151 (0.845,1.566)
	Father's occupation= professional							OR=0.89 (0.71,1.13)
	Father;s occupation= Skilled manual							OR=0.96 (0.86,1.07)
	Father's occupation=Sales			OR = 1.043 (0.725,1.502)				OR=0.88 (0.79,0.99)
	Father's occupation = paid working								OR = 1.102 p=0.201

## Sheet: WASH
VAIVADA ET AL. GLOBAL OVERVIEW OF CHILD STUNTING DETERMINANTS - ON-LINE SUPPLEMENTARY MATERIAL
Supplementary Table 3. Summary of effect estimates from studies analyzing associations between a variety of key indicators and the risk of stunting over multiple years.
		East Asia and the Pacific						South Asia							Middle East and North Africa	Sub-Saharan Africa
		Cambodia			Mongolia			Bangladesh				Nepal			Egypt	Ethiopia	Malawi	Kenya							Uganda	Zambia
		Ikeda 2013	Sunil 2015		Joshi 2015			Bagmar 2015			Mohsena 2017	Adhikari 2019			Rashad 2015	Biadgilign 2019	Doctor 2017	Masibo 2012				Hoffman 2017			Yang 2018	Hoffman 2017
Covariate Name	Defintion	2000-2010	2000	2005	2000	2005	2015	2004	2007	2011	1996-2007	2006	2011	2016	1992-2008	2000-2016	1992-2016	1993	1998	2003	2008-2009	1998	2003	2008-2009	1995-2011	1996	2001-2002	2007	2013-14
Drinking Water
Source of drinking water=Improved	Improved sources for the household included piped water, tap water, bottled water and protected wells in the compound.				OR = 0.99 (0.81,1.20)	OR = 1.23 (0.97,1.55)	OR = 1.0 (0.78,1.27)									OR = 0.905 p=0.031	OR = 1.03 (0.95,1,12)	Ref.	Ref.	Ref.	Ref.				Ref.
Source of drinking water=non-improved	Unprotected wells, springs, rivers, ponds, lakes and dams were grouped as non-improved water sources.				Ref.	Ref.	Ref.									Ref.	Ref.	OR = 0.8 (0.6,1.1)	OR = 0.9 (0.7,1.2)	OR = 1.2 (1.0,1.8)	OR = 1.1 (0.8,1.2)				OR=1.09 (1.0,1.18)
Water=surface water											OR=0.92 (0.73,1.17)
Water=tube well											OR=0.90 (0.77,1.06)
Water=piped											Ref.
Drinking water source in dry season = not improved		Ref.
Drinking water source in dry season = improved		OR = 1.0341 (0.9318,1.1476)
Access of drinking water = unimproved												Ref.	Ref.	Ref.
Access of drinking water = improved	Access to piped drinking water was defined as “improved” water access,											OR = 1.19 (0.98,1.44)	OR = 0.96 (0.68,1.34)	OR = 0.82 (0.53,1.29)
Safe drinking water = yes			OR = 1.086 (0.858,1.374)	OR = 0.908 (0.786, 1.048)											OR = 0.993 (0.832,1.186)
Safe drinking water = no			Ref.	Ref.											Ref.
Sanitation
Toilet facilities=No facility			OR = 3.157 (1.604,6.209)	OR = 1.150 (0.898,1.572)				OR=2.15 significant at 1% level	OR=1.72 significant at 1% level	OR=1.58 significant at 1% level	OR=1.32 (1.17,1.49)						Ref.	OR = 2.2 (1.3,3.7)	OR = 1.4 (0.9,2.1)	OR = 1.1 (0.8,1.6)	OR = 1.1 (0.8,1.5)					OR = 0.80 (0.55,1.15)	N/A	N/A	N/A
Toilet facility = Flush																										Ref.	N/A	N/A	N/A
Toilet facility=Pit latrine								OR=1.70 significant at 1% level	OR=1.37 significant at 1% level	OR=1.33 significant at 1% level																OR = 1.01 (0.72,1.42)	N/A	N/A	N/A
Access of toilet = unimproved												Ref.	Ref.	Ref.
Access of toilet = improved	access to a toilet was defined as “improved” if the households had flush/pour toilets to piped sewer systems, septic tanks and/or pit latrines, ventilated improved pit latrines with slabs, and/or composting toilets.											OR = 0.83 (0.59,1.17)	OR = 1.27 (0.91,1.77)	OR = 0.64 (0.46,0.88)
Sanitation facilities = non-improved	traditional pit latrines were categorized as non-improved toilet facilities	Ref.	OR = 1.609 (0.797,3.247)	OR = 1.022 (0.673,1.552)									OR=1.15 (1.06,1.26)			Ref.	OR = 0.96 (0.87,1.06)	OR = 1.5 (1.0,2.3)	OR = 1.3 (0.9,1.8)	OR = 1.4 (1.0,1.8)	OR = 1.3 (1.1,1.6)
Sanitation facilities = improved	Household* Improved sanitation facilities: connection to a public sewer, connection to a septic system, pour-flush latrine, simple pit latrine or ventilated improved pit latrine.	OR = 0.8145 (0.6902,0.9612)	Ref.	Ref.	OR = 0.57 (0.33,0.97)	OR = 1.04 (0.80,1.35)	OR = 1.06 (0.76,1.47)						Ref.			OR = 0.825 p=0.000	OR = 0.94 (0.80,1.10)	Ref.	Ref.	Ref.	Ref.
Sanitation facilities = poor					Ref.	Ref.	Ref.
Having a toilet = no															Ref.
Having a toilet = yes															OR = 0.856 (0.731,1.002)
